# Supplementary material for: Microbiome Analysis of New, Insidious Cave Wall Alterations in the Apse of Lascaux Cave
Source: Microorganisms. 2022 Dec 12;10(12):2449. doi: 10.3390/microorganisms10122449 (PMC9785961; doi:10.3390/microorganisms10122449)
Supplement: Supplementary file 1 [file microorganisms-10-02449-s001.zip]

Archive with 2 entries (2 files):
- Abside_ZS_figures sup 031222.pptx
- Tableaux S1 S2 ms5 - 021222 .xlsx
