# Supplementary material for: Microbiome Analysis of New, Insidious Cave Wall Alterations in the Apse of Lascaux Cave
Source: Microorganisms. 2022 Dec 12;10(12):2449. doi: 10.3390/microorganisms10122449 (PMC9785961; doi:10.3390/microorganisms10122449)
Supplement: Supplementary file 1 [file microorganisms-10-02449-s001.zip › Tableaux S1 S2 ms5 - 021222 .xlsx]

## Sheet: Table S1
Table S1. Detailed data (expressed as % of ITS sequences) of community composition at genus level shown in Figure 4A for fungi in dark zones (Dark), black stains (Black) and nearby unstained parts (respectively Near Dark and Near Black) sampled from the left and right walls of Lascaux’s Apse in June-July 2015, January 2016, May-June 2016 and December 2016. Genera representing more than 1% of sequ…
Genus	Unstained (Near black)				Unstained (Near dark)					Black stains					Dark zones
	Jun 16 Left	Dec 16 Left	Jun 16 Right	Dec 16 Right	Jun-Jul 15 Left	Jan 16 Left	Dec 16 Left	Jan 16 Right	Dec 16 Right	Jun-Jul 15 Left	May 16 Left	Dec 16 Left	May 16 Right	Dec 16 Right	Jun-Jul 15 Left	Jun 16 Left	May 16 Left	Dec 16 Left	Jun-Jul 15 Right	Jan 16 Right	May 16 Right	Dec 16 Right
Acremonium	0	0	0.253867	0	0	0.0213533	0.000593148	0.0585239	0.146508	0	0	0	0	0	0	0	0	0.0080075	0	0	0	0
Arthroderma	0	0	0.000790864	0.00355889	0	0.113094	0.0011863	0.000790864	0	0	0	0	0	0	0	0	0	0	0.00395432	0	0	0
Ascomycota_unidentified	0.694379	2.01196	1.14596	1.72487	1.77944	2.12584	2.81389	2.56003	1.90638	0	0.0450792	0.45791	0.0699915	1.81385	0	0.0151846	0.084227	0.0183876	0.011863	0.345608	0.107953	0.595182
Ascotricha	0.0996489	0.0972763	0.0442884	0.0818544	0	0.0854133	0.0925311	0.0482427	0.112105	0	0	0	0	0	0	0.0465028	0.00593148	0.00504176	0	0.00237259	0.00237259	0.00610095
Aspergillus	0.237259	0.402154	0.261776	0.575354	0	0.497453	0.300726	0.25624	0.715336	0	0.011863	0	0.0189807	0.0237259	0	0.0427067	0.0498244	0.0195739	0.00553605	0.00711778	0.00949037	0.040673
Atheliaceae_unidentified	0.588403	0.301319	0.407295	0.340467	0	0.245168	0.211754	0.268894	0.303099	0	0.0011863	0	0.0225396	0	0	0.0189807	0.0142356	0.00296574	0.011863	0	0	0
Candida	0.0316346	0.0154218	0.0862042	0.0367752	0	0.116257	0.068212	0.104394	0.0302505	0	0	0	0	0	0	0	0	0	0	0	0	0
Capronia	0.0221442	0.0889722	0.0648508	0.0308437	0	0.322672	0.120409	0.0790864	0.365379	0	0.00830407	0	0.0249122	0	0	0.00474518	0	0.000296574	0.0221442	0	0	0.00474518
Chrysosporium	1.01072	0.567049	1.10009	1.41051	2.14482	3.8784	3.73031	0.499826	0.409865	0	0	0	0	0	0	0.00379615	0.00711778	0.0068212	0	0.106767	0	0
Clonostachys	1.42197	0.0984626	0.18269	0.107953	1.28832	0.614501	0.294795	0.332954	4.24101	0	0.0427067	0.0237259	0	0	0.354307	0.104394	0.623992	0.050121	0	0	0	0
Cordycipitaceae_unidentified	2.10686	2.71187	2.48252	1.65963	6.58157	7.51795	5.17818	2.89377	1.81088	1.25273	0.237259	0.806681	0.559932	0.824476	7.57173	16.3794	5.45696	17.8979	2.80757	2.4153	4.28016	7.17675
Cylindrocarpon	0	0	1.84192	0	0	0	0	1.26855	0.03203	0	0	0	0	0	0	0	0	0	0	0.000790864	0	0
Davidiella	0.101231	0.179131	0.114675	0.084227	0	0.226978	0.136424	0.152637	0.122782	0	0.00237259	0.00711778	0	0.00830407	0	0.0170827	0.00711778	0.0578319	0.00158173	0.0166081	0.0794818	0.0162692
Derxomyces	0	0	0	0	0	0	0	0	0.00533833	0	0	0	0	0	0	0	0	0.240818	0	0	0	0
Exophiala	0.0585239	0.257426	0.215115	0.0652463	0.0545696	0.347189	0.867775	0.103603	0.774651	18.4445	30.317	37.6317	10.131	21.466	1.72725	0.602638	0.185062	1.00272	1.76758	0.465819	0.589589	2.69526
Fungi_unidentified	0.0142356	0.994116	1.84825	0.523156	0	0.458701	0.586623	0.306064	0.831	0	0.0332163	0	0.0925311	0.03203	0	0.169878	0.242004	0.216499	0.306855	0.141565	0.162523	0.189807
Fusarium	0.0253076	0	0.144728	0.00830407	0	0.0419158	0.0249122	0.0134447	1.22841	0	0	0	0	0	0	0.00284711	0	0	0	0	0	0
Geosmithia	0.00949037	0	0.0608965	0.0249122	0	0.149473	0.048045	0.0332163	0.0166081	0	0	0	0	0.00355889	0	0.0151846	0.0130493	0.000296574	0	0	0.0011863	0
Glomeraceae_unidentified	17.1127	12.1999	3.9472	8.34441	0	0.460283	4.48183	1.02259	3.87029	0.0417576	1.59201	0.0213533	7.9209	8.00157	0	0.00664326	5.51746	6.09845	2.16539	4.28174	4.19118	4.43946
Glomeromycetes_unidentified	0	0	0.000790864	0	0	0	0	0	0	0	0	0	0.109139	0.0865996	0	0	0.00711778	0.000889722	0.00395432	0.00553605	0	0.0277932
Glomus	0	0	0	0	6.29923	0	0	0	0	0	0	0	0	0	36.8321	0	0	0	0	0	0	0
Golovinomyces	0	0	0	0	0	0	0	0	0	0.516276	1.07241	0	0	0	0	0	0	0	0	0.321091	0.355889	0.0766008
Gymnoascus	0	0	0.419158	0.0355889	0	0	0	0	0	0	0	0	0	0	0	0	0	0	0	0	0	0
Herpotrichiellaceae_unidentified	0.0126538	0.255054	0.017399	0.0142356	0	0.117048	0.0599079	0.0324254	0.0949037	13.1318	23.529	28.8958	41.9225	45.9998	0.00474518	0.00189807	7.15692	0.684493	7.73544	3.06855	9.65645	10.878
Hypocreaceae_unidentified	0	0	0.290247	0.00949037	0	0.0260985	0.0557559	1.19183	0.860065	0	0	0	0.0154218	0	0	0	0	0.00385546	0.127329	0.034798	0.00593148	0.354533
Hypocreales_unidentified	0.828825	0.791259	13.5254	0.443675	0.958527	2.90405	4.33117	37.4822	37.6839	0.00189807	0.00237259	0	0.0177944	0.0130493	0.086995	0.218278	0.899212	0.0391478	0.0213533	0.917402	0.0557559	0.429778
Ilyonectria	0.00316346	0.0474518	0.470564	0.0557559	1.18392	2.42163	3.15377	0.712568	1.19163	0	0	0	0.0011863	0	0	0.00474518	0	0.000593148	0.00158173	0.00237259	0	0.000677883
Kazachstania	0	0.00593148	0.00632691	0.00237259	0	0.0324254	0	0.61371	0.00474518	0	0.00237259	0	6.07858	1.16257	0	0	0	0	53.498	41.2665	53.1354	14.8599
Kurtzmanomyces	0	0	0	0.0011863	0	0	0	0	0	0	0	0	4.15441	1.23256	0	0	0	0	0	0	0	0
Lecanicillium	0.381196	0.386732	0.577331	0.45791	1.60862	1.00123	1.34407	2.36231	0.288863	0	0	0.00237259	0	0.0510107	0	0.0113884	0.0166081	0.10825	0.00158173	0.264939	0.193366	0.0379615
Leptosphaerulina	0.0158173	0	0.0086995	0.00474518	0	0.0284711	0.0308437	0	0.00355889	0	0	0	0	0	0	0	0	0	0	0	0	0
Leucosporidiella	0.0316346	0.0177944	0	0	0	0	0	0	0	0.616874	1.71657	1.73199	0.0723641	0.295388	0	0	0	0	0.782955	0.00395432	0.0759229	0.655513
Microascaceae_unidentified	1.28594	0.612129	9.95619	3.35959	1.42593	2.216	3.10572	6.39967	6.57149	0	0	0	3.65854	0.315555	0.0363797	0.0683306	0.0616874	0.0275814	0.00553605	0.0395432	0.011863	0.100327
Mollisia	0.382778	0.22421	0.398595	0.0142356	1.68217	0.333745	0.0889722	2.0515	0.574167	0	0	0.0260985	0	0	0	0.000949037	0.0106767	0.00266917	0	0	0	0
Mortierella	0.343235	15.2427	0.395432	4.91245	1.55642	0.252286	5.81878	0.560723	0.995895	0.00759229	0.145914	0.291829	0.888536	0.366565	0.858878	1.19579	0.0533833	0.336315	3.83094	0.452374	0.432998	0.508413
Myxotrichum	0.0110721	0	0.192971	0.0355889	0	0	0.00177944	0.00158173	0.00177944	0	0	0	0.0011863	0	0	0	0	0	0	0	0	0
Naumovozyma	0.0110721	13.8536	5.04018	2.54223	0	0.975926	5.06667	2.07206	4.25168	0.251495	0.148287	0	0.0177944	0	0	0	3.65498	3.23533	5.40714	0.00237259	0	0
Nectriaceae_unidentified	0.0253076	0.0011863	3.04483	1.78538	0	0.034798	0.016015	0.374079	0.553407	0	0	0	0	0.00593148	0	0.00189807	0	0.00177944	0	0.000790864	0	0
Scolecobasidium	0.673816	1.37136	1.12224	0.784142	2.095	1.85299	1.28535	1.92417	2.06	29.6185	16.5026	7.07507	1.73674	4.15322	20.4217	43.632	2.62053	47.8223	9.39625	37.6609	13.6341	45.9259
Oidiodendron	0.0569422	0.03203	0.00949037	0	0	0.307646	0.474518	0.0411249	0.048045	0	0	0	0	0	0	0.000949037	0	0.0163116	0	0.00237259	0.00949037	0
Penicillium	1.70827	1.81147	9.99889	10.2555	2.96811	4.05792	2.15787	1.40853	1.4455	0	0.0747366	0.0877859	0.148287	0.129306	0.0537787	0.162285	0.175572	0.12901	0.0268894	0.0529879	0.0735503	0.0474518
Phoma	0.00316346	0	0.0308437	0	0	0.0276802	0.0391478	0.06406	0.0154218	0	0	0	0	0	0	0.00189807	0	0.00237259	0	0.000790864	0.00711778	0.0223702
Pleosporales_unidentified	0.0727595	0.0272848	0.0221442	0.03203	0	0.0498244	0.0759229	0.0577331	0.0427067	0	0	0	0	0	0	0	0	0	0	0	0	0.100327
Pochonia	29.4407	9.61849	10.8554	16.8395	1.02021	6.80697	8.25128	8.07156	6.08451	4.88279	10.2365	1.53269	9.82372	2.78424	5.11847	1.05438	24.1874	7.48286	7.74414	5.07497	7.93276	5.39799
Pseudogymnoascus	20.0769	18.0768	18.7601	22.8054	59.8534	40.9881	29.9664	14.5883	12.1809	0	0.0177944	0.0284711	0.00355889	0	0.00949037	0.0540951	0.0367752	0.036182	0.0150264	0.0086995	0.0011863	0.00949037
Pulchromyces	0.0189807	0.00355889	0.000790864	0	0	0	0	0	0	0	0	0	0	0	0	0	0	0.729869	0	0	0	0
Purpureocillium	0.303692	0.68212	2.666	3.40823	0	0.377242	0.308437	3.68938	1.92477	0	0.00355889	0	0.0367752	0.0142356	0	0.0227769	0.0011863	0.0106767	0	0.00316346	0.011863	0.00135577
Rhodotorula	0	0	0.00316346	0.00593148	0	0.000790864	0.00237259	0.0268894	0.000593148	3.16409	3.66447	0.0213533	2.2421	1.35712	0	0.00664326	0.00237259	0	1.4805	1.07637	1.07004	0.311826
Scutellospora	0	0	0	0	0	0	0	0	0	0	0	0	0.251495	0.155405	0	0.000949037	0.00830407	0.00177944	0.00395432	0.0150264	0	0.0264375
Sebacinaceae_unidentified	0.0917402	0	0	0.00474518	0	1.1863	2.24803	0	0.0112698	0	0	0	0	0	0	0.000949037	0	0.00148287	0	0	0	0
Sordariaceae_unidentified	0	0.0130493	0.000790864	0	0	0.173199	0.0166081	0.00474518	0	0	0	0	0	0	0	0.0237259	0.0747366	0.00355889	0.00632691	0	0	0.0108461
Sordariomycetes_unidentified	20.6384	16.951	7.89757	17.1028	7.49976	16.204	12.9692	6.14027	4.62418	28.0355	10.5924	21.3581	9.97556	9.7039	26.9242	35.9505	48.1624	13.6724	2.77356	1.9305	3.9124	4.94177
Sporothrix	0	0	0.0205625	0.00355889	0	0.0126538	0.00949037	0.0086995	1.143	0	0	0	0.00237259	0	0	0.0170827	0.00474518	0.00148287	0	0	0	0.00474518
Stachybotrys	0.0268894	0.011863	0.0276802	0.020167	0	0.0450792	0.0462655	0.0213533	0.0225396	0	0	0	0	0	0	0	0	0	0	0	0	0
Tremellales_unidentified	0	0	0	0	0	0	0	0	0	0.0341653	0	0	0	0	0	0	0	0	0	0	0	0
Trichocomaceae_unidentified	0.00474518	0	0.000790864	0.0177944	0	0.279966	0.0326231	0.00711778	0.016015	0	0	0	0	0	0	0.0170827	0	0	0	0	0	0
Trichosporon	0.0110721	0.0379615	0.0284711	0.0237259	0	0.0632691	0.0848202	0.0885768	0.38258	0	0	0	0	0	0	0.121477	0.0344026	0.0231328	0.0332163	0.0102812	0	0.10575
Xenochalara	0.00474518	0	0.00790864	0	0	0	0	0	0	0	0	0	0.0011863	0	0	0	0.623992	0	0	0	0	0
Alonso, L.; Pommier, T.; Simon, L.; Maucourt, F.; Doré, J.; Dubost, A.; Trân Van, V.; Minard, G.; Valiente Moro, C.; Douady, C.J.; Moënne-Loccoz, Y. Microbiome analysis in Lascaux Cave in relation to black stain alterations of rock surfaces and collembola. Environ. Microbiol. Rep. 2022, in press. https://doi.org/10.1111/1758-2229.13133.

## Sheet: Table S2
Table S2. Detailed data (expressed as % of 16S rRNA sequences) of community composition at genus level shown in Figure 4B for bacteria in dark zones (Dark), black stains (Black) and nearby unstained parts (respectively Near Dark and Near Black) sampled from the left and right walls of Lascaux’s Apse in June-July 2015, January 2016, May-June 2016 and December 2016. Genera representing more than 1%…
Genus	Unstained (Near black)				Unstained (Near dark)					Black stains					Dark zones
	May 16 Left	Dec 16 Left	May 16 Right	Dec 16 Right	Jun-Jul 15 Left	Jan 16 Left	Dec 16 Left	Jan 16 Right	Dec 16 Right	Jun-Jul 15 Left	May 16 Left	Dec 16 Left	May 16 Right	Dec 16 Right	Jun-Jul 15 Left	Jun 16 Left	May 16 Left	Dec 16 Left	Jun-Jul 15 Right	Jan 16 Right	May 16 Right	Dec 16 Right
Achromobacter	9.16667	12.15	15.6056	13.3083	0.775	1.37778	2.28571	7.67667	5.89286	0.603333	0.195833	0.0166667	0.0375	0.0277778	0.0833333	0.0566667	0.120833	0.377381	0.145833	0.169444	0.145833	0.0354167
Acidothermus	0.00277778	0	0.00555556	0	0.0166667	0.00277778	0.0119048	0.00333333	0	0.0266667	0.0625	0.00833333	0	0.0166667	0.183333	0.0233333	0.108333	0.197619	0	0.0138889	0.00416667	0.158333
Actinophytocola	0.00833333	0	0.00277778	0	0.00833333	0.00277778	0	0.01	0.0047619	1.12333	0.5125	0.216667	0.0708333	0.0722222	0.983333	1.41	0.625	0.421429	0.370833	0.344444	0.375	0.2
Advenella	0.00277778	0.0166667	0.00277778	0	0.0166667	0.0111111	0	0.00666667	0.00238095	0.0766667	0.0208333	0.0166667	0	0.00555556	0	0	0.00416667	0	0.00416667	0.00833333	0.0208333	0
Aeromicrobium	0.0138889	0.0333333	0.00555556	0	0.00833333	0.0444444	0.0119048	0.00666667	0.0047619	0	0.0208333	0	0	0	0	0	1.0875	0.0464286	0	0	0	0.0208333
Agromyces	0.025	0	0.00277778	0	0.075	0.2	0.154762	0.00333333	0.0047619	0.01	0	0.00833333	0.00833333	0	0.0111111	0.00666667	0.00833333	0.00119048	0	0	0	0
Amaricoccus	0.00277778	0	0	0	0	0	0.00238095	0	0.00238095	0.806667	0.504167	1.39167	0.0416667	0.1	0.0222222	0.0233333	0.0916667	0.171429	0.0166667	0.0194444	0.0208333	0.433333
Aminobacter	0.025	0	0.0194444	0.00833333	0.0333333	0.00833333	0.0357143	0.00333333	0.0214286	0	0	0	0.0708333	0.127778	0	0	0	0	0	0	0.00416667	0.00208333
Amycolatopsis	0.00555556	0	0.00277778	0	0	0.00277778	0	0	0.00952381	0.0266667	0.0166667	0.0166667	0.00833333	0.0166667	0	0.02	0.00416667	0	0	0	0.0291667	0
Angiococcus	0	0	0	0	0	0	0	0	0	0.00333333	0.0166667	0	0.0583333	0.0944444	0	0	0.0166667	0.00238095	0	0	0.0208333	0.0166667
Bacillus	0.0305556	0	0	0.00833333	0	0.00277778	0.00238095	0	0.0166667	0.00333333	0	0.0166667	0.0875	0.0555556	0.0555556	0	0	0.0166667	0.0916667	0.0361111	0.0125	0.0729167
Bdellovibrio	0	0	0.00277778	0	0	0	0.00238095	0	0.00238095	0	0	0	0	0	0	0	0	0	0.55	0.0388889	0.0583333	0.0979167
Blastocatella	0.0416667	0.0666667	0.0611111	0.025	0.025	0.186111	0.285714	0.12	0.2	0	0.00833333	0	0	0	0.0277778	0.00666667	0.00833333	0.00119048	0	0	0	0
Bosea	0.0944444	0.0166667	0.0972222	0.0333333	0	0.280556	0.0190476	0.0433333	0.0238095	0.453333	0.0916667	0.075	0.25	0.861111	0.6	0.85	0.895833	0.454762	0.2125	0.458333	0.454167	0.329167
Bradyrhizobium	0.0638889	0.1	0.0694444	0.05	0.05	0.105556	0.1	0.263333	0.228571	0.113333	0.1375	0.216667	1.00417	2.72222	1.16111	0.98	1.03333	0.760714	2.8375	3.16667	4.2375	1.83125
Brevundimonas	0.00555556	0	0.00833333	0	0	0.00833333	0.00714286	0.02	0.0119048	0	0	0	0.133333	0.0277778	0	0	0	0	0.175	0.00555556	0.00833333	0.00208333
Bryobacter	0.0888889	0.0833333	0.0388889	0.0166667	0.0166667	0.102778	0.0761905	0.103333	0.0833333	8.35333	10.375	9.35833	10.1	7.82222	8.61667	9.17333	9.90833	14.0333	1.125	4.17778	3.72917	11.1896
Candidatus Alysiosphaera	0	0	0	0	0	0	0.00238095	0	0	0.39	0.770833	1.93333	0.0375	0.0944444	0.0555556	0.0733333	0.204167	0.191667	0.0291667	0.05	0.0666667	0.310417
Candidatus Metachlamydia	0	0.0166667	0.00833333	0	0.00833333	0.00833333	0.00238095	0.01	0	0	0	0	0	0	0	0.0166667	0.0125	0.00119048	0	0.0222222	0.0791667	0.00208333
Candidatus Protochlamydia	0.0194444	0.0166667	0.00277778	0	0	0	0.00238095	0.0133333	0.0047619	0.0833333	0	0	0.0666667	0.25	0	0	0.0333333	0.00238095	0.245833	0.111111	0.0458333	0.0541667
Catelliglobosispora	0	0	0.00555556	0.00833333	0.00833333	0.00277778	0.0119048	0.01	0.0142857	0	0.0708333	0	0.0166667	0.00555556	0.383333	0.12	0.3375	0.363095	0	0.127778	0	0.025
Chitinophaga	0.180556	0.0333333	0.138889	0.0833333	0.0416667	0.138889	0.109524	0.286667	0.140476	16.4633	11.7583	4.83333	15.5042	8.82222	6.68333	6.97333	6.975	4.44048	17.8583	11.3028	8.88333	5.45625
Coxiella	0	0	0	0	0	0	0	0.00666667	0.00238095	0.0233333	0	0	0.0125	0.00555556	0.00555556	0.00333333	0	0.00595238	0.375	0.302778	0.695833	0.366667
Criblamydia	0	0	0	0	0	0	0	0.0166667	0	0	0	0	0	0	0	0	0	0	0.341667	1.39167	3.12083	0.85
Devosia	0.0277778	0.0833333	0.0194444	0	0	0	0.0547619	0.01	0.0380952	0.0733333	0.0416667	0.0416667	0.991667	0.866667	0.177778	0.25	0.254167	0.62619	0.0958333	0.180556	0.220833	0.222917
Dokdonella	0.15	0.25	0.0472222	0.0166667	0.0583333	0.108333	0.0238095	0.0966667	0.0142857	2.27	1.71667	0.791667	1.36667	0.811111	2.92222	1.52667	1.67917	1.49881	3.18333	3.85278	3.5625	1.45625
Dyadobacter	0	0	0	0	0	0	0	0	0	0	0	0	0	0	0	0	0	0	0.345833	0.0277778	0.0625	0.0104167
Ferruginibacter	0.00833333	0	0.0111111	0	0	0.00833333	0.00952381	0.02	0.0142857	0.0133333	0.1125	0	3.44583	0.922222	0.0888889	0.0866667	1.05	0.00357143	0.504167	3.62222	2.3375	0.464583
Flavihumibacter	0.0111111	0	0.00555556	0	0	0	0.00714286	0.0133333	0.0047619	6.64333	10.725	7.36667	0.208333	1.16667	0.305556	1.81333	2.22083	2.96429	1.42083	4.50833	2.04167	8.41667
Gemmata	0.363889	1.85	0.322222	0.291667	0.0666667	0.347222	0.6	0.2	0.228571	0.0566667	0	0.00833333	0.0125	0	2.18889	0.526667	1.1375	0.00595238	0	0.00277778	0	0.00416667
Haliangium	0	0	0	0	0	0	0	0	0	0.0833333	0	0	0	0	0.405556	0.01	0.0291667	0.00833333	0	0	0	0.0395833
Hyphomicrobium	1.96389	3.33333	1.45278	1.675	1.00833	1.43611	2.16429	1.04667	1.07143	3.37333	3.02917	2.94167	3.80833	4.58333	4.21111	2.72667	4.40417	2.8631	4.16667	3.46944	3.8	4.2125
Inquilinus	1.37778	0.133333	0.761111	1.275	0.0416667	1.44167	0.37619	0.266667	0.497619	1.44667	1.275	0.383333	0.5	0.155556	0.15	0.713333	1.61667	1.22857	0.25	0.197222	1.05833	0.439583
Isosphaera	0.00833333	0	0	0	0	0.0138889	0.0119048	0.00666667	0.0166667	0.136667	0.604167	0.5	1.45417	0.75	0.788889	0.863333	1.8125	0.863095	0.454167	0.177778	0.0583333	0.627083
Jiangella	0.00833333	0.0166667	0.00555556	0.00833333	0.025	0.0666667	0.05	0.0166667	0.00952381	0.416667	0.195833	0.316667	0.129167	0.144444	0.422222	0.373333	0.145833	0.428571	0.404167	0.163889	0.258333	0.464583
Kribbella	0.138889	0.0333333	0.0222222	0.0666667	0.558333	1.3	0.77381	0.02	0.0142857	0	0	0	0.0708333	0.0277778	0	0	0.00833333	0.025	0	0.00277778	0.00416667	0.0125
Labrys	1.34444	1.23333	1.63889	2.6	0.0333333	0.0944444	0.616667	0.0633333	1.66667	0.373333	0.254167	0.416667	0.770833	0.783333	0.0222222	0.106667	0.433333	2.31786	0.0125	0.0805556	0.1375	0.204167
Legionella	0	0	0	0	0	0	0	0.01	0	0	0	0	0.0791667	0.211111	0.155556	0	0	0.0345238	0.2	0.383333	0.875	0.1875
Lentzea	0.130556	0.0166667	0.0277778	0.0333333	0.0166667	0.05	0.0452381	0.02	0.0880952	0.516667	0.6375	0.291667	0.616667	0.594444	0.772222	0.49	0.854167	0.82619	0.158333	0.552778	0.5375	0.514583
Luteimonas	0.0527778	0.05	0.025	0.025	0.2	0.311111	0.25	0.0333333	0.052381	3.57333	2.6125	2.58333	3.2625	2.71111	0.372222	0.566667	0.4875	1.7131	2.24583	0.911111	1.20833	2.17708
Lysinimonas	0	0	0	0	0	0	0	0	0	0.00666667	0.0416667	0.0916667	0	0.127778	0.388889	0.33	0.15	0.0142857	0.00833333	0.0111111	0	0.1
Mesorhizobium	2.51667	1.15	1.33889	1.725	1.29167	6.23056	3.9381	1.24667	2.17857	1.21333	0.804167	4.41667	1.58333	2.12222	3	2.73	3.34167	2.65119	2.925	1.92778	3.24583	2.06667
Methylobacterium	0.0666667	0	0.0305556	0.0166667	0	0.00277778	0.0142857	0.0133333	0.00952381	0.0733333	0.00416667	0.0416667	0.00416667	0.0555556	0.0666667	0.353333	0.0541667	0.222619	0.0125	0.122222	0.0541667	0.0708333
Microbacterium	0.00277778	0	0	0	0	0	0	0	0.00714286	0.06	0.0291667	0.683333	0.0166667	0.111111	0.15	0.0433333	0.2125	1.11905	0.00416667	0	0	0.120833
Multi-affiliation	2.88333	6.96667	2.13333	2.66667	3.15833	5.11944	7.48095	2.67333	3.54286	12.7733	10.8917	8.68333	12.1292	18.2333	10.6389	7.10333	11.2042	14.5107	11.4875	12.3889	14.0958	16.6313
Mycobacterium	0.116667	0.133333	0.180556	0.191667	0.191667	0.194444	0.128571	0.586667	0.135714	0.0133333	0	0	0.0125	0.0333333	0.0277778	0.04	0	0.0357143	0.0625	0.0361111	0.0333333	0.0208333
Nannocystis	0.00277778	0	0.00277778	0	0	0	0	0.01	0	4.47	5.57083	4.625	0.775	0.6	0	0.0266667	0.0125	0.419048	2.49167	0.172222	0.829167	2.08125
Neochlamydia	0.0138889	0.0166667	0.0111111	0	0.00833333	0.0138889	0.00952381	0.123333	0.0190476	0.07	1.175	0	6.19167	3.18333	0.594444	2.50333	0.0166667	0.475	6.06667	11.0194	9.8875	2.5375
Niabella	0.00555556	0	0	0	0	0	0	0	0	0	0	0	0.00416667	0	0.0111111	0.156667	0.0916667	0.0047619	0	0	0	0
Nitrosospira	0	0	0	0	0	0	0	0	0	0	0	0	0.00416667	0	0.544444	0.41	0.0458333	0	0	0	0	0.0125
Nocardia	0.441667	0.233333	0.116667	0.108333	0.433333	1.01389	0.614286	0.103333	0.128571	1.38	0.358333	0.8	0.779167	1.25	0.611111	1.96	1.225	0.632143	0.441667	0.122222	0.0708333	0.18125
Nocardioides	0.138889	0.233333	0.105556	0.0916667	0.191667	0.902778	0.671429	0.156667	0.185714	0.783333	0.416667	0.566667	0.683333	1.55	9.67778	4.62667	5.87083	6.69643	0.183333	0.458333	0.841667	3.75
Nordella	0.0722222	0.0666667	0.05	0.0916667	0.108333	0.211111	0.195238	0.193333	0.290476	0.01	0.00416667	0	0.1625	0.0277778	1.75556	0.8	0.65	0.236905	0.125	0.15	0.2875	0.235417
Novosphingobium	0.00277778	0	0.00277778	0	0.00833333	0	0.0047619	0.0133333	0	0.836667	0.229167	0.0166667	0.05	0.0222222	0	0	0	0	0.120833	0.00277778	0.00416667	0
Parapedobacter	0.00277778	0	0.00277778	0	0	0	0	0	0.00238095	0	0	0	0.241667	0	0	0	0.0166667	0	0	0	0	0
Patulibacter	0	0	0	0	0	0	0	0	0.00238095	0	0	0	0.00416667	0	0.0277778	0	0	0.0119048	0	0	0	0.1
Pedobacter	0.0694444	0.05	0.0638889	0	0.0166667	0.1	0.0857143	0.136667	0.0119048	1.79333	0.208333	0.15	0.483333	0.05	1.26667	4.88	1.54167	4.84524	0.620833	1.51111	1.90833	0.575
Pedomicrobium	0.0444444	0.0333333	0.0777778	0.15	0.0166667	0.0472222	0.111905	0.153333	0.245238	1.24333	0.825	3.075	0.191667	0.2	0.205556	0.213333	0.108333	0.178571	0.325	0.0888889	0.179167	0.208333
Phaselicystis	0.0138889	0	0.00277778	0	0	0.00277778	0.00714286	0.0166667	0.00952381	0.166667	0.220833	0.0666667	0.658333	0.311111	0.516667	0.16	0.3375	0.913095	0.00416667	0.0861111	0.0625	0.339583
Phenylobacterium	0.130556	0.0333333	0.0694444	0.025	0.1	0.0861111	0.102381	0.0966667	0.0690476	1.71333	1.41667	0.4	0.2375	0.25	2.95556	2.99	2.9625	1.44405	0.475	0.566667	0.695833	0.725
Phreatobacter	0.00277778	0	0.00833333	0.0166667	0	0.00277778	0	0.0166667	0.0261905	0.24	0.00833333	0.05	0	0	0.0277778	0.0366667	0.0125	0.0440476	0	0.00555556	0.00416667	0.0416667
Phyllobacterium	3.37222	17.4167	2.225	4.69167	0.375	0.788889	1.00952	2.19667	3.21667	1.02	0.179167	0.2	0.241667	0.333333	2.41111	4.22333	2.1875	2.61905	0.15	1.38056	1.5125	0.752083
Phytomonospora	0.00277778	0	0	0	0	0	0	0	0.00238095	0.0433333	0.00833333	0.05	0	0	0	0	0	0	0.0125	0.180556	0	0.1375
Pir4 lineage	0.458333	0.7	0.622222	0.925	0.025	0.0416667	0.295238	1.03333	1.01905	0	0	0	0.229167	0.261111	0	0.00333333	0	0.0833333	0	0.0138889	0	0.00833333
Planomonospora	0.00277778	0	0	0	0	0.0138889	0.0142857	0	0.0047619	0	0	0	0	0	0	0	0	0	0	0.00277778	0	0.00208333
Polymorphobacter	0	0	0	0	0	0	0	0	0	0.01	0.0416667	0	0.0125	0.0222222	0.00555556	0	0.0208333	0.00595238	0	0.00277778	0.0166667	0.0145833
Promicromonospora	0.0861111	0	0.0166667	0.025	0.0833333	0.116667	0.240476	0.0166667	0.0190476	0.02	0	0	0	0	0	0	0	0	0	0	0	0
Propionibacterium	0.0166667	0	0	0	0	0	0.0047619	0.01	0.314286	0	0	0	0	0	0	0	0	0.00238095	0	0.00277778	0	0.00416667
Pseudomonas	63.4028	34.2667	61.9972	55.5167	83.9	62.3111	56.8548	63.4867	54.8857	0.116667	0.0708333	0.00833333	0.0166667	0.0444444	0.0333333	0.263333	0.358333	1.5619	0.00833333	0.0694444	0.233333	0.0583333
Pseudonocardia	2.76667	3.18333	2.06944	5.2	0.783333	1.09444	2.10476	1.17667	1.9	0.673333	0.941667	2.38333	0.7875	0.977778	0.744444	0.466667	1.06667	0.797619	0.0625	0.119444	0.170833	0.3
Pseudosphingobacterium	0.111111	0.733333	0.0416667	0.0166667	0.0166667	0.1	0.0285714	0.0666667	0.0285714	3.67667	2.425	0.458333	0.295833	0.861111	1.65556	1.56333	1.15417	2.16905	0.025	0.605556	0.433333	0.495833
Ralstonia	0.0194444	0.116667	0.00555556	0.00833333	0	0.283333	0.0666667	0.403333	0.109524	0.00333333	0	0.00833333	0	0	0.00555556	0.08	0.00416667	0.0285714	0.00416667	0.0416667	0	0.00416667
Reyranella	0.197222	0.233333	0.227778	0.458333	0.416667	0.672222	1.06667	0.376667	0.904762	0.4	0.120833	0.5	0.408333	0.0333333	0.0944444	0.0233333	0.0583333	0.00833333	0.0541667	0.00555556	0.0458333	0.0270833
Rhizobium	0.680556	1.2	0.0888889	0.0583333	0.0333333	0.0972222	0.0380952	0.0466667	0.0738095	0.116667	0.00833333	0.0333333	0.0208333	0.00555556	0.0777778	0.11	0.0666667	0.264286	0.00416667	0.00555556	0.00416667	0.00625
Rhodococcus	0.3	0.116667	1.22222	2.65	0.533333	1.47222	1.61905	1.94667	2.70238	0	0	0	0	0	0	0.00666667	0	0.00238095	0	0	0	0
Rhodopseudomonas	0.2	0	0.00277778	0	0	0.0138889	0.0261905	0	0.0428571	0	0	0	0	0	0	0	0.00416667	0.0214286	0.0125	0	0.00416667	0.00208333
Roseomonas	0.0222222	0.15	0.0138889	0	0	0.00277778	0.00238095	0.0166667	0.0238095	1.24333	0.729167	2.675	0.133333	0.116667	0.0333333	0.0466667	0.0125	0.0916667	1.10833	0.305556	0.525	0.175
Sandaracinobacter	0.0611111	0	0.00833333	0	0.025	0.0277778	0.0309524	0.04	0.0119048	8.20333	14.8083	17.0333	3.6	15.0778	5.66667	9.68	9.40417	6.37143	0.591667	9.43889	10.8667	8.53542
Sandaracinus	0	0	0	0	0	0	0.00238095	0	0	0.0233333	0.0375	0.025	0.429167	0.316667	0.194444	0.0466667	0.0541667	0.072619	0	0.0833333	0.0333333	0.154167
Singulisphaera	0.0305556	0	0.00555556	0	0.00833333	0.0333333	0.0285714	0.0166667	0.0380952	0.256667	1.0625	2.05	0.970833	0.311111	1.11111	1.12667	0.45	0.530952	0.7	0.380556	0.208333	1.46042
Solimonas	0	0	0	0	0	0	0	0	0	0	0.00416667	0	0	0	0	0	0	0	0.075	0.0527778	0.120833	0.03125
Sorangium	0.0694444	0.05	0.00277778	0	0.00833333	0.00833333	0.0047619	0.00666667	0.0166667	1.69	1.4375	1.08333	1.2625	1.12778	0.722222	1.09333	1.03333	0.814286	0.3625	0.586111	0.579167	0.664583
Sphingobacterium	0	0	0	0	0	0	0	0	0	0	0	0	0.141667	0.00555556	0	0	0	0	0	0.0111111	0	0.00416667
Sphingobium	0.0305556	0.0333333	0.0194444	0.0333333	0	0.0305556	0.0333333	0.0333333	0.05	0.563333	0.6625	0.783333	0.225	0.0111111	0.00555556	0.0166667	0.0125	0	0.00416667	0.00555556	0	0.0520833
Sphingomonas	0.0111111	0.0166667	0.0111111	0.00833333	0	0.00277778	0.0047619	0.16	0.00952381	0.426667	0.216667	0.633333	1.55833	1.98333	0.827778	0.383333	0.133333	0.663095	23.7458	7.91111	5.65417	1.3375
Sphingopyxis	0.1	0.0666667	0.0555556	0.025	0.216667	0.105556	0.121429	0.0833333	0.109524	0.00333333	0.0375	0	3.62083	0.455556	7.09444	6.17	3.59583	0.532143	2.17083	0.488889	0.420833	0.739583
Sporichthya	0.0222222	0.0833333	0.00555556	0.0333333	0.025	0.0444444	0.0238095	0.00333333	0.0047619	0	0	0	0	0	0.0111111	0.0533333	0.0125	0.0535714	0	0	0.00416667	0.0541667
Stenotrophomonas	1.81667	6.11667	2.07778	2.24167	0.0166667	0.266667	0.92381	0.933333	0.571429	0	0.00416667	0.0166667	0.00833333	0.00555556	0.00555556	0.00333333	0.075	0.705952	0.0166667	0.0333333	0.0416667	0.0145833
Steroidobacter	0	0	0	0	0	0	0.0047619	0	0	0	0.0166667	0	0.0208333	0.00555556	2.70556	1.58667	1.125	0.85	0	0.0111111	0.00416667	0.16875
Streptomyces	0	0	0.0138889	0	0	0	0.00238095	0.00666667	0.0119048	0	0.0666667	0.00833333	1.15	1.26111	0	0	0	0.15	0.366667	1.02222	0.491667	1.0375
Tahibacter	0	0	0	0	0	0	0	0	0	0.00333333	0	0	0	0	0	0	0	0	0	0	0	0
Taibaiella	0	0	0.0222222	0	0	0	0	0.00666667	0.00238095	0	0.00416667	0	5.27917	1.66111	0.0388889	0.0466667	0.025	0.0202381	0.2	0.458333	0.0916667	0.275
Unknown genus	4.18056	6.93333	4.56389	3.33333	4.86667	10.8139	13.9214	11.93	16.5643	3.48	4.49167	13.8	7.2625	8.96667	9.7	6.51333	6.9375	5.41667	6.89167	6.77222	6.29583	8.89583
Variibacter	0.0888889	0.116667	0.0416667	0.158333	0.0416667	0.0583333	0.0428571	0.0266667	0.0357143	0.416667	0.0666667	0.2	0.191667	0.216667	0.138889	0.19	0.320833	0.179762	0.120833	0.0888889	0.1375	0.152083
Verrucomicrobium	0	0	0	0	0	0	0	0	0	0	0	0	0	0	0	0	0.00416667	0.120238	0	0.111111	0	0.2625
Woodsholea	0.0166667	0.0166667	0.0166667	0	0	0.00277778	0.0047619	0.00666667	0.0619048	0	0	0	0	0	0	0	0	0	0	0	0	0
Zymomonas	0.0416667	0	0.00555556	0	0.00833333	0.00555556	0.00714286	0.00333333	0.0119048	3.22667	4.5875	0.633333	3.69583	2.95556	2.39444	7.15	6.42083	4.5119	0.1375	1.25833	1.72917	3.46667
Alonso, L.; Pommier, T.; Simon, L.; Maucourt, F.; Doré, J.; Dubost, A.; Trân Van, V.; Minard, G.; Valiente Moro, C.; Douady, C.J.; Moënne-Loccoz, Y. Microbiome analysis in Lascaux Cave in relation to black stain alterations of rock surfaces and collembola. Environ. Microbiol. Rep. 2022, in press. https://doi.org/10.1111/1758-2229.13133.
